# Supplementary material for: The poor accuracy of D-dimer for the diagnosis of prosthetic joint infection but its potential usefulness in early postoperative infections following revision arthroplasty for aseptic loosening
Source: BMC Infect Dis. 2022 Jan 27;22:91. doi: 10.1186/s12879-022-07060-8 (PMC8793264; doi:10.1186/s12879-022-07060-8)
Supplement: Supplementary file 2 — Additional file 2: Appendix S2. Diagnostic Accuracy of individual preoperative tests and combinated test in PJI. PPV Positive predictive value; NPV Negative predictive value; AUC Area under the curve; CI Confidence interval. [file 12879_2022_7060_MOESM2_ESM.odt]

 Appendix 2. Diagnostic Accuracy of individual preoperative tests and combinated test in PJI


D-dimer>
1167ng/ml
CRP >1 mg/dL
ESR >15mm/h
CRP+ESR
D-dimer+ CRP
D-dimer+ ESR
Specificity
75.3
(69%-83%)

82.1%
(76%-88%)

72.8%
(65%-80%)
87.8%
(82.4%-93.3%)
92.7%
(88.3%-97%)
88.3%
(82.9%-93.7%)

Sensitivity

71.8%
(58%-86%)
84.6%
(73%-96%)
82%
(70%-94%)
76.9%
(63.7%-90.1%)
59%
(43.5%-74.4%)
61.5%
(46.3%-76.8%)
PPV

45.9%
(33.3%-58.4%)

56.8%
(44%- 69%)

45.7%
(34%-57.4%)

63.8%%
(50%-77.6%)
69.7%
(54%-85.4%)
60%
(44.8%-75.2%)
NPV
90.4%
(81.1%-99.7%)
95%
(87%-100%)
93.5
(82.8%-100%)

93.2%
(87.3%-99%)

88.8%
(83.6%-94%)
89%
(83.5%-94.4%)

AUC
(95%CI)
0.774
(0.693-0.854)
0.869
(0.797-0.940)
0.792
(0.7-0.885)
0.838
(0.757-0.919)
0.885
(0.831-0.938)
0.812
(0.729-0.896)
